# Supplementary material for: Mpox: Clinical Outcomes and Impact of Vaccination in People with and without HIV: A Population-Wide Study
Source: Microorganisms. 2023 Nov 3;11(11):2701. doi: 10.3390/microorganisms11112701 (PMC10673392; doi:10.3390/microorganisms11112701)
Supplement: Supplementary file 1 [file microorganisms-11-02701-s001.zip]

Archive with 1 entries (1 files):
- microorganisms-2614898-supplementary.pdf
